# Supplementary material for: Comparison of Motor Scores between OFF and ON States in Tremor-Dominant Parkinson’s Disease after MRgFUS Treatment
Source: J Clin Med. 2022 Aug 2;11(15):4502. doi: 10.3390/jcm11154502 (PMC9369361; doi:10.3390/jcm11154502)
Supplement: Supplementary file 1 [file jcm-11-04502-s001.zip]

Archive with 1 entries (1 files):
- jcm-1762182-supplementary.pdf
